# Supplementary material for: A structural and dynamic model for the assembly of Replication Protein A on single-stranded DNA
Source: Nat Commun. 2018 Dec 21;9:5447. doi: 10.1038/s41467-018-07883-7 (PMC6303327; doi:10.1038/s41467-018-07883-7)
Supplement: Supplementary file 4 — Source data [file 41467_2018_7883_MOESM4_ESM.xlsx]

## Sheet: Fig4a
	scRPA dT30
[scRPA], nM	FRET
0	0.62427	0.612883
2	0.536819	0.571784
4	0.458389	0.489145
6	0.393018	0.423262
8	0.360562	0.38845
10	0.344863	0.347818
12	0.337194	0.340302
14	0.339468	0.338556
20	0.338828	0.337845
24	0.33664	0.336607
28	0.336726	0.33592
32	0.335038	0.333582
36	0.332858
40

## Sheet: Fig4b
	FRET dT90 (5-35)
[scRPA], nM	FRET
0	0.499477	0.491776	0.498188
5	0.47186	0.453094	0.468438
10	0.421002	0.409529	0.433689
15	0.387838	0.377498	0.406956
20	0.353871	0.346681	0.38035
25	0.328555	0.321181	0.360807
30	0.311709	0.305582	0.333869
35	0.298511	0.293833	0.317292
40	0.285977	0.28412	0.309233
45	0.277125	0.27505	0.297001
50	0.269549	0.267897	0.2907
60	0.258273	0.256852	0.278839
70	0.25254	0.250717	0.272037
80	0.24974	0.247574	0.26678
100			0.259804

## Sheet: Fig4c
	scRPA; dt90(11-41)
[scRPA], nM	FRET
0	0.477978	0.472452	0.475829
5	0.431723	0.43119	0.437807
10	0.405892	0.40557	0.412303
15	0.380689	0.373905	0.39891
20	0.356304	0.353044	0.3773
25	0.335381	0.331759	0.355747
30	0.314265	0.31499	0.336915
35	0.305194	0.299832	0.317486
40	0.291293	0.29329	0.304028
45	0.288224	0.282105	0.298966
50	0.274284	0.273396	0.289618
60	0.26936	0.265205	0.276891
70	0.25881	0.255943	0.262705
80	0.256822	0.25303	0.256379
100		0.252808	0.256059

## Sheet: Fig 5b
MST Concentration vs Delta Fnorm
	DBD-A vs DBD-E
Protein concentration (μM)	Mean	SEM	N
0.335	-0.985667	1.07415	3
0.671	4.20933	1.09336	3
1.342	0.810667	0.178103	3
2.684	2.28667	0.468405	3
5.367	3.24867	1.18568	3
10.734	3.14233	1.76623	3
21.469	12.024	2.4812	3
42.938	44.5133	1.71144	3
85.875	71.7993	2.35099	3
171.75	99.027	3.8696	3
343.5	130.798	3.69137	3

## Sheet: Fig5c
	DBD-A vs DBDB-E (R78D)
Protein concentration (μM)	Mean	SEM	N
0.335	2.163	0.472939	3
0.671	7.63467	1.10028	3
1.342	5.07167	0.613157	3
2.684	8.99067	0.118547	3
5.367	11.213	1.10156	3
10.734	10.972	0.567865	3
21.469	14.203	0.234662	3
42.938	19.1317	1.76157	3
85.875	19.0435	1.6205	2
171.75	28.821	0.29676	3
343.5	51.751	2.14772	3

## Sheet: Fig5d
	DBD-A vs DBD-E (L88D)
Protein concentration (μM)	Mean	SEM	N
0.335	1.16233	0.865381	3
0.671	2.37333	0.203119	3
1.342	0.422333	0.793953	3
2.684	0.234	0.194243	3
5.367	1.22767	0.60699	3
10.734	1.96967	0.405042	3
21.469	1.58533	0.285914	3
42.938	4.083	0.127265	3
85.875	2.32533	0.749103	3
171.75	0.209333	0.96107	3
343.5	8.11233	1.50861	3

## Sheet: Fig5e
	DBD-A vs DBD-E (R60E)
Protein concentration (μM)	Mean	SEM	N
0.335	6.915	0.938882	3
0.671	7.541	1.84719	3
1.342	10.279	1.37257	3
2.684	10.1117	1.19889	3
5.367	10.4363	1.05875	3
10.734	10.463	1.17022	3
21.469	12.919	0.576873	3
42.938	12.619	1.10364	3
85.875	8.984	0.660101	3
171.75	12.592	0.890711	3
343.5	22.325	0.780595	3

## Sheet: Fig5f
	BSA vs DBD-E (control)
Protein concentration (μM)	Mean	SEM	N
0.009	3.161	0.1665	3
0.018	2.58933	0.707781	3
0.037	1.899	0.372866	3
0.073	1.41133	1.6435	3
0.147	2.86133	0.193599	3
0.294	1.78567	0.590382	3
0.587	1.80733	0.203834	3
1.175	2.41133	0.409748	3
2.35	2.02	0.300331	3
4.699	1.508	0.416992	3
9.398	2.20533	0.354183	3
18.797	3.41533	0.45782	3
37.594	4.819	0.286131	3
75.188	5.39867	0.318	3
150.375	9.637	1.35124	3
300.75	7.929	0.135011	3

## Sheet: Fig6a
MST Concentration vs Delta Fnorm
Panel a
	DBD-A (S178D) vs DBDE
Protein concentration (μM)	Mean	SEM	N
0.186	-0.11075	1.09335	4
0.337	0.22125	1.43883	4
0.674	0.0055	1.84937	4
1.348	1.67	1.70657	4
2.695	2.94525	1.5488	4
5.391	8.51125	2.03631	4
10.781	17.9997	2.02686	4
21.562	37.8975	2.93721	4
43.125	58.9427	3.91513	4
86.25	83.285	4.5836	4
172.5	101.172	6.06214	4
345	101.584	5.44471	4

## Sheet: Fig6b
Panel b
	ScRPA(WT) vs Cy5-dT100
Protein Concentration (nM)	Mean	SEM	N
0.283813	14.2024	20.4931	5
0.567627	-25.907	4.88841	5
1.13525	77.244	7.84698	5
2.27051	52.5354	3.70294	5
4.54102	1.5572	3.97311	5
9.08203	126.122	23.0498	5
18.1641	256.56	11.3674	5
36.3281	378.271	39.0841	5
72.6562	434.759	20.5767	5
145.312	472.504	20.3603	5
290.625	509.551	34.2127	5
581.25	504.229	12.9112	5
1162.5	524.681	20.4604	5
2325	581.939	20.2918	5
4650	488.878	8.83013	5

[truncated: 36 more sheets: Fig6c, Fig6g, Fig6h, Fig6i, Fig6j, FigS1b, FigS2a, FigS2d, FigS3c, FigS4c, FigS5h, FigS6c, FigS8a, FigS8b, FigS9b, FigS9c, FigS9e, FigS10b, FigS10c, FigS10d …]
